# Supplementary material for: Trumpism, climate and COVID: Social bases of the new science rejection
Source: PLoS One. 2024 Jan 10;19(1):e0293059. doi: 10.1371/journal.pone.0293059 (PMC10781192; doi:10.1371/journal.pone.0293059)
Supplement: S2 File — (DO) [file pone.0293059.s002.do]

*** modify file specifications (here "c:\temp\") for your system
use c:\temp\POLES_2021_P1.dta, clear


*** TABLE 1 statistics
tab trumpism, miss
tab warmop, miss
tab noACC, miss
tab corvax, miss
tab noVax, miss
summ age
tab female, miss
tab race, miss
tab white, miss
tab income, miss
tab education, miss
tab religion, miss
tab evangel, miss
tab evangelical, miss
tab ideology, miss
tab party, miss
tab friends, miss
tab moonfake2, miss
tab earthflat2, miss
tab conspiracist, miss


*** TABLE 2 GSEM analysis
gsem (trumpism <- age female white income evangelical ///
	c.education##c.ideology c.friends##c.party conspiracist) ///
	(noACC noVax <- age female white income evangelical ///
	c.education##c.ideology c.friends##c.party conspiracist trumpism) ///
	, ologit vce(robust) nolog


*** FIGURE 2 interactions
set scheme s2color
gen ideology70_r = -ideology
label values ideology70_r id70_r
label define id70_r -3 "Extremely conservative" 0 Moderate ///
	3 "Extremely liberal"
logit noACC age female white income evangelical ///
	c.education##c.ideology70_r c.friends##c.party conspiracist trumpism
margins, at(education = (-1(1)2) ideology70_r = (-3(1)3))
marginsplot, legend(position(7) ring(0) col(1) size(*1) ///
		rowgap(*.5) title("{bf:Ideology}", size(*1)) ///
		title("{bf:Ideology}", size(*.7)) keygap(*.8) symxsize(*1.2) ///
		label(1 "Extremely conservative") label(2 "") label(3 "") ///
		label(4 "Moderate") label(5 "") label(6 "") ///
		label(7 "Extremely liberal") order(1 4 7)) ///
	noci ytitle("", size(*.85)) ///
	plot1opts(lpattern(solid) lwidth(medthick) msymbol(S) ///
		mlwidth(medthick) lcolor(maroon) mcolor(maroon)) ///
	plot2opts(lpattern(longdash) lwidth(medthick) msymbol(i) ///
		lcolor(maroon)) ///
	plot3opts(lpattern(shortdash) lwidth(medthick) msymbol(i) ///
		lcolor(maroon)) ///
	plot4opts(lpattern(dot) lwidth(vvthick) msymbol(+) ///
		mlwidth(medthick) lcolor(green) mcolor(green)) ///
	plot5opts(lpattern(shortdash) lwidth(medthick) msymbol(i) ///
		lcolor(navy)) ///
	plot6opts(lpattern(longdash) lwidth(medthick) msymbol(i) ///
		lcolor(navy)) ///
	plot7opts(lpattern(solid) lwidth(medthick) mlwidth(thick) ///
		msymbol(O) lcolor(navy) mfcolor(white)) ///
	xlabel(-1 "{bf:≤ HS}" 0 "{bf:Some college}" 1 "{bf:College}" 2 "{bf:Postgrad}" ///
		, labsize(*.85)) xscale(range(-1.05 2.05)) ///
	title("{bf:(a)  Reject anthropogenic climate change}" ///
		, size(*.85)) ///
	ylabel(0(.1).4, format(%2.1f) grid gmin gmax labsize(*.85)) ///
	xtitle("", size(*.85))
graph save c:\temp\tempwarm.gph, replace

logit noVax age female white income evangelical ///
	c.education##c.ideology70_r c.friends##c.party conspiracist trumpism
margins, at(education = (-1(1)2) ideology70_r = (-3(1)3))
marginsplot, legend(off) ///
	noci ytitle("", size(*.85)) ///
	plot1opts(lpattern(solid) lwidth(medthick) msymbol(S) ///
		mlwidth(medthick) lcolor(maroon) mcolor(maroon)) ///
	plot2opts(lpattern(longdash) lwidth(medthick) msymbol(i) ///
		lcolor(maroon)) ///
	plot3opts(lpattern(shortdash) lwidth(medthick) msymbol(i) ///
		lcolor(maroon)) ///
	plot4opts(lpattern(dot) lwidth(vvthick) msymbol(+) ///
		mlwidth(medthick) lcolor(green) mcolor(green)) ///
	plot5opts(lpattern(shortdash) lwidth(medthick) msymbol(i) ///
		lcolor(navy)) ///
	plot6opts(lpattern(longdash) lwidth(medthick) msymbol(i) ///
		lcolor(navy)) ///
	plot7opts(lpattern(solid) lwidth(medthick) mlwidth(thick) ///
		msymbol(O) lcolor(navy) mfcolor(white)) ///
	xlabel(-1 "{bf:≤ HS}" 0 "{bf:Some college}" 1 "{bf:College}" 2 "{bf:Postgrad}" ///
		, labsize(*.85)) xscale(range(-1.05 2.05)) ///
	title("{bf:(b)  Reject COVID-19 vaccination}" ///
		, size(*.85)) ///
	ylabel(0(.1).4, format(%2.1f) grid gmin gmax labsize(*.85)) ///
	xtitle("", size(*.85))
graph save c:\temp\tempvax.gph, replace

graph combine c:\temp\tempwarm.gph c:\temp\tempvax.gph ///
	, col(2) imargin(medsmall) l1title("{bf:Probability}", size(*.75)) ///
	b1title({bf:Education}, size(*.75))
graph export c:\temp\Fig2.tif, replace


*** FIGURE 3 interactions
gen friends2d_r = 1-friends
label values friends2d_r f2d_r
label define f2d_r 0 "Same party" 1 "Different or mixed"
tab friends friends2d_r, miss

ologit trumpap3 age female white income evangelical ///
	c.education##c.ideology c.friends##c.party conspiracist 
margins, at(friends = (0 1) party = (-1(1)1)) ///
	predict(outcome(3))
marginsplot, legend(off) ///
	noci ytitle("", size(*.85)) ///
	plot1opts(lpattern(longdash) lwidth(medthick) mlwidth(thick) ///
		msymbol(O) lcolor(navy) mfcolor(white)) ///
	plot2opts(lpattern(dot) lwidth(vvthick) msymbol(+) ///
		mlwidth(medthick) lcolor(green) mcolor(green)) ///
	plot3opts(lpattern(solid) lwidth(medthick) msymbol(S) ///
		mlwidth(medthick) lcolor(maroon) mcolor(maroon)) ///
	xlabel(0 "{bf:Diff or mixed}" 1 "{bf:Same}" ///
		, labsize(*.85)) xscale(range(-0.05 1.05)) ///
	title("{bf:(a) Approve Trump}", size(*.85)) ///
	ylabel(.1(.1).9, format(%2.1f) grid gmin gmax labsize(*.85)) ///
	xtitle("", size(*.85))
graph save c:\temp\trumpfriend.gph, replace

logit noACC age female white income evangelical ///
	c.education##c.ideology c.friends##c.party conspiracist trumpism
margins, at(friends = (0 1) party = (-1(1)1))
marginsplot, legend(position(11) ring(0) col(1) size(*1) ///
		rowgap(*.5) title("{bf:Respondent's party}", size(*.7)) ///
		order(3 2 1) symxsize(*1.2) keygap(*.8) label(1 "Democrat") ///
		label(2 "Independent") label(3 "Republican")) ///
	noci ytitle("", size(*.85)) ///
	plot1opts(lpattern(longdash) lwidth(medthick) mlwidth(thick) ///
		msymbol(O) lcolor(navy) mfcolor(white)) ///
	plot2opts(lpattern(dot) lwidth(vvthick) msymbol(+) ///
		mlwidth(medthick) lcolor(green) mcolor(green)) ///
	plot3opts(lpattern(solid) lwidth(medthick) msymbol(S) ///
		mlwidth(medthick) lcolor(maroon) mcolor(maroon)) ///
	xlabel(0 "{bf:Diff or mixed}" 1 "{bf:Same}" ///
		, labsize(*.85)) xscale(range(-0.05 1.05)) ///
	title("{bf:(b) Reject climate}", size(*.85)) ///
	ylabel(.1(.1).9, format(%2.1f) grid gmin gmax labsize(*.85)) ///
	xtitle("", size(*.85))
graph save c:\temp\warmfriend.gph, replace

logit noVax age female white income evangelical ///
	c.education##c.ideology c.friends##c.party conspiracist trumpism
margins, at(friends = (0 1) party = (-1(1)1))
marginsplot, legend(off) ///
	noci ytitle("", size(*.85)) ///
	plot1opts(lpattern(longdash) lwidth(medthick) mlwidth(thick) ///
		msymbol(O) lcolor(navy) mfcolor(white)) ///
	plot2opts(lpattern(dot) lwidth(vvthick) msymbol(+) ///
		mlwidth(medthick) lcolor(green) mcolor(green)) ///
	plot3opts(lpattern(solid) lwidth(medthick) msymbol(S) ///
		mlwidth(medthick) lcolor(maroon) mcolor(maroon)) ///
	xlabel(0 "{bf:Diff or mixed}" 1 "{bf:Same}" ///
		, labsize(*.85)) xscale(range(-0.05 1.05)) ///
	title("{bf:(c) Reject vaccination}", size(*.85)) ///
	ylabel(.1(.1).9, format(%2.1f) grid gmin gmax labsize(*.85)) ///
	xtitle("", size(*.85))
graph save c:\temp\vaxfriend.gph, replace

graph combine c:\temp\trumpfriend.gph c:\temp\warmfriend.gph c:\temp\vaxfriend.gph ///
	, col(3) imargin(small) l1title("{bf:Probability}", size(*.75)) ///
	b1title("{bf:Most friends' political party}", size(*.75))
graph export c:\temp\Fig3.tif, replace
